# Supplementary material for: Sharply Contrasting Chemotypes Coincide with Aggression and Divergence in Cryptic African Carpenter Ant Populations
Source: J Chem Ecol. 2026 Jun 22;52(4):56. doi: 10.1007/s10886-026-01732-4 (PMC13287217; doi:10.1007/s10886-026-01732-4)
Supplement: Supplementary file 1 — Table S1: Comparison of absolute quantities of all 73 detected individual CHC compounds averaged per caste and colony. Indicated are CHC compound identifications or possible configurations in case of ambiguities, their mean absolute (ng) amounts as well as their respective absolute standard deviations (sd). [file 10886_2026_1732_MOESM1_ESM.xlsx]

## Sheet: means+sd_percent
Table S1: Comparison of absolute quantities of all 73 detected individual CHC compounds averaged per caste and colony. Indicated are CHC compound identifications or possible configurations in case of ambiguities, their mean absolute (ng) amounts as well as their respective absolute standard deviations (sd).
	Chemotype 1								Chemotype 2
Compound ID / possible configurations	Maj-Col A	Min-Col A	Maj-Col B	Min-Col B	Maj-Col C	Min-Col C	Maj-Col D	Min-Col D	Maj-Col E	Min-Col E	Maj-Col G	Min-Col G	Maj-Col F	Min-Col F
n-C20	0	0	0	0	0	0	0	0	0.04±0.04	0.04±0.02	0.1±0.07	0.13±0.1	0.25±0.32	0
n-C21	0	0	0	0	0	0	0	0	0.24±0.22	0.32±0.26	0.91±0.47	0.45±0.19	2.22±1.74	0.42±0.5
C23-ene	0	0	0	0	0	0	0	0	0.13±0.14	0.2±0.3	1.16±0.58	0.1±0.07	2.66±1.87	0.11±0.12
n-C23	1.48±0.34	0.14±0.13	0.62±0.38	0.12±0.11	0.27±0.19	0.05±0.01	0.1±0.08	0.17±0.21	3.63±3.6	5.9±6.99	64.67±34.77	5.74±4.58	133.86±111.06	6.76±6.58
5-MeC23	1.23±0.48	0.07±0.04	2.4±2.14	0.13±0.13	0.25±0.16	0.02±0.01	0.14±0.18	0.11±0.05	0	0	0	0	0	0
C24-ene	0.85±0.2	0.14±0.06	3.64±4.99	0.36±0.38	0.43±0.12	0.13±0.12	0.51±0.3	0.67±0.45	0.03±0.03	0.06±0.06	0.28±0.15	0	1.87±1.5	0.08±0.09
5.9-; 5,11-DiMeC23	0.9±0.18	0.14±0.06	4.07±4.71	0.35±0.35	0.49±0.25	0.16±0.13	0.48±0.3	0.69±0.38	0	0	0	0	0	0
n-C24	0.42±0.07	0.03±0.01	0.25±0.15	0.04±0.03	0.06±0.05	0.01±0.01	0.04±0.02	0.06±0.07	1±0.99	1.91±2.61	21.41±11.5	2.34±2.06	38.14±31.71	1.45±1.14
3,7-; 3,9-DiMeC23	0.93±0.4	0.04±0.02	1.14±1.09	0.09±0.08	0.3±0.29	0.01±0	0.05±0.07	0.05±0.03	0	0	0	0	0	0
3,7,11-; 3,7,15-TriMeC23	0.29±0.09	0.04±0.02	0.71±0.71	0.05±0.05	0.08±0.05	0.01±0.01	0.07±0.05	0.12±0.06	0	0	0	0	0	0
6-MeC24	0.53±0.18	0.06±0.04	0.85±0.75	0.07±0.05	0.11±0.07	0.02±0.01	0.08±0.08	0.08±0.04	0	0	0	0	0	0
6,10-; 6,12-; 6,14-DiMeC24	0.7±0.56	0.1±0.09	0.99±0.88	0.15±0.12	0.88±0.98	0.09±0.07	0.33±0.24	0.46±0.25	0	0	0	0	0	0
C25-ene1	0	0	0	0	0	0	0	0	0.72±1.05	1.91±2.58	3.77±3.7	0.65±0.34	14.51±10.95	1.08±1.03
10,20-; 12,20-; 14,20-; 16,20-DiMeC24	0.19±0.08	0.05±0.04	0.43±0.48	0.04±0.04	0.07±0.05	0.02±0	0.06±0.03	0.09±0.05	0	0	0	0	0	0
C25-ene2	0	0	0	0	0	0	0	0	0.07±0.07	0.2±0.25	5.49±6.91	0.06±0.07	20.53±29.09	0.09±0.08
4,8-; 4,10-; 4,14-; 4,16-DiMeC24	0.45±0.41	0.05±0.04	0.63±0.53	0.06±0.04	0.07±0.05	0.12±0.21	0.08±0.05	0.09±0.09	0	0	0	0	0	0
2,8-; 2,10-DiMeC24	1.05±0.37	0.09±0.08	0.56±0.5	0.09±0.1	0.15±0.17	0.12±0.19	0.07±0.03	0.1±0.1	0	0	0	0	0	0
n-C25	11.68±2.32	0.99±0.45	5.13±2.7	0.65±0.44	2.15±1.43	0.41±0.17	0.83±0.59	1.23±0.76	13.46±12.87	24.82±33.14	198.46±103.5	24.94±22.2	310.01±254.09	14.7±12.48
11-; 13-MeC25	1.54±0.46	0.21±0.12	3.7±3.44	0.35±0.32	0.49±0.21	0.11±0.05	0.55±0.36	0.82±0.38	0	0	0	0	0	0
7-MeC25	1.38±0.5	0.15±0.1	2.04±1.88	0.15±0.12	0.36±0.17	0.08±0.03	0.31±0.24	0.39±0.21	0	0	0	0	0	0
5-MeC25	0.88±0.35	0.11±0.08	1.56±1.33	0.14±0.13	0.3±0.14	0.08±0.03	0.24±0.18	0.31±0.17	0	0	0	0	0	0
3-MeC25	0.96±0.31	0.45±0.81	4.49±5.14	0.46±0.64	0.22±0.04	0.09±0.06	2.01±2.63	4.23±3.56	0	0	0	0	0	0
13,19-DiMeC25	1.6±1.2	0.46±0.81	4.56±5.2	0.62±1.05	0.2±0.03	0.1±0.06	2.6±2.68	3.12±1.95	0	0	0	0	0	0
C26-ene	0	0	0	0	0	0	0	0	0.57±0.74	0.91±1.05	7.27±3.88	0.73±0.61	17.89±14.9	0.58±0.54
5,9-; 5,11-; 5,13-DiMeC25	6.28±1.35	1.07±0.58	14.29±17.32	1.21±0.75	1.8±0.74	0.66±0.28	2.44±1.19	1.88±1.91	0	0	0	0	0	0
3,9-; 3,11-; 3,13-DiMeC25	10.55±6.05	1.79±0.94	21.59±23.41	2.4±2.29	2.75±1.8	0.52±0.34	3.51±2.65	2.59±2.16	0	0	0	0	0	0
n-C26	10.77±5.97	1.82±0.93	21.75±23.62	2.43±2.31	3.04±1.65	0.83±0.36	3.4±2.77	3.53±2.83	1±0.9	1.99±2.77	13.26±6.32	2.56±2	18.87±14.97	0.9±0.78
13-; 12-; 10-; 8-MeC26	8.98±2.1	1.43±0.47	17.34±13.48	2.22±1.86	2.91±0.83	1.09±0.46	4.66±3.72	8.63±4.9	0	0	0	0	0	0
6-MeC26	0.97±0.31	0.17±0.07	1±0.7	0.21±0.15	0.67±0.47	0.27±0.26	0.39±0.19	0.69±0.4	0	0	0	0	0	0
4-MeC26	0.35±0.21	0.07±0.04	0.53±0.36	0.09±0.07	0.15±0.04	0.07±0.04	0.15±0.07	0.32±0.2	0	0	0	0	0	0
8,12-DiC26	1.97±0.43	0.39±0.27	2.97±2.51	0.94±1.11	0.94±0.78	0.25±0.09	1.32±0.6	2.22±1.43	0	0	0	0	0	0
6,10-; 6,14-DiMeC26	0	0.41±0.46	3.04±3.1	0.69±0.54	0	0.22±0.08	0.46±0.39	0.7±0.52	0	0	0	0	0	0
5.9-; 5,11-DiMeC26	0	0.22±0.3	0.82±1.08	0.17±0.14	0	0.07±0.02	0.3±0.24	0.63±0.39	0	0	0	0	0	0
C27-ene1	16.64±9.4	0.07±0.15	1.84±4.11	0	8.26±7.89	0	1.08±2.41	0	0	0	0	0	0	0
C27-ene2	0	0	0	0	0	0	0	0	0	0	19.43±23.26	1.92±4.29	13.08±19.12	0
C27-diene	0	0	0	0	0	0	0	0	7.73±11.77	12.83±15.73	65.61±36.53	10.48±12.74	46.56±39.67	2.04±1.93
4,8-; 4,10-; 4,12-DiMeC26	27.68±11.43	2.34±2.41	13.08±9.4	1.54±1.81	4.52±4.72	0.7±0.3	4.23±2.63	6.29±3.67	0	0	0	0	0	0
C27-ene3	0	0	0	0	0	0	0	0	41.92±47.34	45.09±45.35	430.69±239.44	56.19±46.58	252.68±262.32	26.72±25.59
C27-ene4	0	0	0	0	0	0	0	0	11.16±21.09	5.19±7.04	10.35±5.44	15.87±18.89	43.2±84.01	2.61±2.43
n-C27	318.46±56.43	40.99±20.46	76.45±59.74	19.47±15.73	70.28±46.67	15.32±6.43	16.94±9	20.91±9.9	12.71±9.63	24.76±32.32	111.32±49.24	26.47±19.65	142.15±110.13	9.98±10
12,16,18,22-TetraMeC26	1.7±1.51	1.01±0.6	3.13±2.42	0.64±0.71	0.88±0.42	0.38±0.34	3.98±5.11	1.76±0.85	0	0	0	0	0	0
4,8,14-; 4,10,14-TriMeC26	1.21±0.59	1.04±0.83	1.88±0.95	8.97±18.45	0.7±0.57	0.82±1.35	0.96±0.37	1.54±0.49	0	0	0	0	0	0
9-; 11-; 13-MeC27	23.99±7.45	4.11±1.86	34.24±22.39	5.11±4.6	7.75±2.13	3.45±1.45	13.16±6.56	18.68±9.37	0	0	0	0	0	0
5-MeC27	31.56±8.46	5.69±2.66	30.36±18.47	5.04±4.2	13.95±4.43	6.22±2.6	14.54±6.47	20.07±10.38	0	0	0	0	0	0
4-MeC27	7.81±2.51	0.85±0.54	6.19±4.3	0.9±0.84	1.99±1.62	2.23±3.86	2.7±1.17	4.28±2.45	0	0	0	0	0	0
3-MeC27	62.54±14.44	9.92±4.67	56.66±36.09	8.6±5.91	21.45±9.46	9.23±3.76	15.62±6.82	27.02±17.3	0	0	0	0	0	0
C28-diene	0	0	0	0	0	0	0	0	0.48±0.32	0.58±0.45	2.43±0.72	0.6±0.42	1.91±1.61	0.29±0.3
C28-ene	0	0	0	0	0	0	0	0	1.61±1.23	1.68±1.42	12.58±5.47	2.8±2.28	8.53±6.04	1.12±1.27
5,7-; 5,9-; 5,11-DiC27	32.67±5.5	7.2±3.83	54.29±40.61	8.83±8.46	16.17±5.15	7.1±3.12	30.41±14.2	44.75±22.48	0	0	0	0	0	0
n-C28	9.24±6.32	5.5±3.05	11.59±11.96	5.89±8.31	3.97±2.67	1.45±0.76	4.9±4.67	6.83±4.16	1.86±0.92	3.6±3.87	12.34±4.57	7.55±4.77	13.19±10.14	2.02±2.39
3,7-; 3,9- 3,11-DiMeC27	160.42±37.08	27.22±14.4	187.39±106.15	30.73±27.57	67.73±26.62	28.2±12.03	103.43±43.07	160.26±84.63	0	0	0	0	0	0
3,7,11-; 3,9,11-; 3,7,13-; 3,9,13-TriMeC27	28.31±5.8	5.65±3.26	33.49±20.02	7.54±6.54	11.25±3.56	4.66±2.05	21.38±9.67	32.07±17.18	0	0	0	0	0	0
4-MeC28	13±3.91	2.11±0.94	7.84±4.96	1.65±1.38	3.82±1.75	1.54±0.67	3.85±1.6	5±2.32	0	0	0	0	0	0
8,12-; 8,14-DiMeC28	3.37±0.63	0.89±0.75	2.49±1.17	0.31±0.46	1.18±0.46	0.44±0.17	1.25±0.61	1.52±0.72	0	0	0	0	0	0
6,12-; 6,14-DiMeC28	3.37±1.18	0.39±0.34	1.97±1.3	0.23±0.25	1.78±1.46	0.2±0.03	0.78±0.55	0.93±0.51	0	0	0	0	0	0
C29-diene1	0	0	0	0	0	0	0	0	20.12±13.52	20.95±16.2	72.07±23.46	27.96±23.87	22.13±11.41	7.37±8.18
4,10-; -4,12-; 4,16-; 4,18-DiC28	8.83±2.97	1.5±0.83	11.36±5.35	1.89±1.65	2.79±0.94	1.04±0.45	4.67±2.25	7.02±3.43	0	0	0	0	0	0
C29-ene1	0	0	0	0	0	0	0	0	44.11±29.18	51.17±44.89	318.69±111.99	75.68±70.55	177.08±125.77	27.53±31.01
n-C29	82.43±14.41	15.01±7.68	25.75±22.13	12.09±10.32	17.89±8.99	6.7±2.67	9.53±5.67	14.61±3.94	8.54±3.44	15.09±12.9	40.08±14.95	30.42±18.95	42.45±29.11	17.58±22.7
11-; 13-; 15-MeC29	3.91±0.64	1.1±0.42	3.57±1.79	0.95±0.8	1.35±0.53	0.46±0.18	1.54±1.01	1.65±0.59	0	0	0	0	0	0
7-MeC29	0	0	0	0	0	0	0	0	0.39±0.26	0.43±0.21	0.71±0.34	0.3±0.35	0.31±0.23	0.27±0.32
5-MeC29	2.45±0.54	0.56±0.29	1.42±0.77	0.45±0.33	0.84±0.35	0.34±0.12	0.89±0.65	0.8±0.19	0.06±0.08	0.03±0.04	0.33±0.07	0.1±0.06	0.93±0.59	0.59±0.68
3-MeC29	27.91±7.32	5.84±3.18	13.16±8.49	4.7±2.97	5.38±1.7	2.72±1.06	6.44±4.05	6.13±2.4	1.5±0.74	1.67±0.76	8.07±2.49	2.98±1.97	4.58±3.14	2.25±2.77
5;11-; 5,13-; 5,15-DiMeC29	9.5±3.45	1.15±0.79	8.34±5.96	2.7±3.38	4.48±2.91	0.6±0.25	3.94±3.69	4.69±1.94	0	0	0	0	0	0
3,7-; 3,9-DiMeC29	5.19±1.82	0.21±0.29	3.91±2.33	0.6±0.94	1.23±0.95	0.13±0.2	1.64±2.09	4.41±6.52	0	0	0	0	0	0
n-C30	0	0	0	0	0	0	0	0	0.51±0.22	0.91±0.75	2.3±0.7	2.63±1.43	2.12±1.54	1.03±1.33
C31-ene1	0	0	0	0	0	0	0	0	0.64±0.43	0.74±0.35	3.35±2.38	0.74±0.85	1.85±1.85	0.49±0.67
C31-ene2	0	0	0	0	0	0	0	0	5.37±2.67	8.13±4.77	34.96±11.32	19.12±12.2	29.79±14.18	14.04±16.01
n-C31	0	0	0	0	0	0	0	0	3.69±1.94	4.92±3.67	11.64±2.54	9.75±5.5	15.59±9.6	8.91±11.96
5-MeC31	0	0	0	0	0	0	0	0	0.04±0.07	0	0.21±0.15	0.01±0.02	0.29±0.15	0.24±0.38
3-MeC31	0	0	0	0	0	0	0	0	0.18±0.21	0.4±0.32	2.79±2.45	1.36±1.19	1.77±1.83	1.9±2.37
C33-ene	0	0	0	0	0	0	0	0	0.79±0.33	1.12±0.97	5.46±2.49	2.09±0.99	5.77±1.85	1.68±1.64
C35-ene	0	0	0	0	0	0	0	0	0.75±0.56	1.69±1.97	6.84±3.09	2.15±1.47	6.12±1.85	1.44±1.24
